# Supplementary material for: Steroid hormone-induced wingless ligands tune female intestinal size in Drosophila
Source: Nat Commun. 2025 Jan 6;16:436. doi: 10.1038/s41467-024-55664-2 (PMC11704138; doi:10.1038/s41467-024-55664-2)
Supplement: Supplementary file 4 — Source Data [file 41467_2024_55664_MOESM4_ESM.xlsx]

## Sheet: Fig.1F
Crol::GFP intensity in ISC/EB				Crol::GFP intensity in EC
VF	MF	MeOH Control	RH5849	VF	MF	MeOH Control	RH5849
12.9863	42.7495	23.297	27.565	9.82485	32.5351	28.429	26.299
11.2804	34.9391	35.789	25.739	12.3726	33.4404	25.568	30.345
14.3228	42.4524	27.468	24.334	12.2685	36.6786	18.911	23.183
10.7459	42.8681	27.136	28.884	11.9748	37.8475	25.381	19.483
11.1856	49.4458	31.75	30.223	11.0127	31.8532	21.256	23.53
11.7106	52.8603	26.32	25.323	11.7872	34.4049	27.593	27.127
12.2302	48.3309	28.224	36.832	10.9149	33.1186	25.457	28.516
11.6093	54.9486	30.049	35.471	10.8218	34.4916	26.293	27.671
13.1177	50.4349	32.187	24.34	10.3403	34.0165	25.446	28.774
14.0772	38.09	30.007	29.057	11.5776	39.5865	26.891	30.743
10.0689	45.6103	36.655	30.344	11.5116	36.1232	23.914	26.691
12.6001	51.8182	33.432	32.244	11.037	32.3125	26.029	26.178
11.9961	44.1114	26.935	17.57	11.8879	35.9571	27.532	27.247
9.86802	49.2686	33.671	34.167	8.33808	31.7696	22.983	23.02
14.3769	43.9807	27.722	31.596	12.2574	37.6918	25.582	26.245
12.7174	41.0043	32.245	35.24	11.5214	37.9974	17.98	27.563
12.5272	48.6517	27.242	30.546	10.8664	26.328	23.746	26.575
11.2938	49.9259	29.934	33.345	10.5871	33.2657	30.577	27.865
9.61538	53.6323	36.113	29.321	14.2221	32.3447	27.644	28.135
9.81818	55.6514	28.192	30.622	11.2043	31.3163	26.965	30.996
12.834	52.9896	37.96	37.912	9.6947	36.1589	29.992	24.888
10.8276	41.4985	31.627	38.204	11.0716	37.8278	24.368	26.283
12.4985	36.4527	34.858	29.831	9.97616	34.4953	29.832	29.767
8.27679	51.1802	32.204	35.717	9.35582	38.9129	21.231	30.167
17.9655	51.8242	25.882	38.441	9.54726	37.8009	30.919	29.176
14.0542	46.7061	26.486	33.502	10.5238	39.4503	27.331	30.678
16.1012	36.2206	26.693	29.616	9.84324	31.8829	32.164	32.764
13.8408	34.4489	26.693	30.029	9.85946	31.999	28.014	27.469
13.9001	36.6137	29.201	32.084	12.3465	34.3661	25.139	30.241
10.7099	32.7966	26.211	33.997	10.8975	39.0206	24.945	28.908
29.1342	35.7982	27.341	28.577	28.4519	32.9452	27.513	25.122
24.3935	33.1622	25.829	39.63	25.9067	27.909	27.498	27.212
23.0691	20.9672	27.288	20.78	23.7859	32.4734	25.216	30.47
22.7703	33.1085	24.63	39.165	25.5938	31.6855	24.188	32.128
19.443	33.0912	27.613	27.047	22.6223	32.9379	24.464	29.232
27.9191	38.8327	22.676	32.429	25.4331	39.267	26.548	25.172
22.3808	29.6502	27.156	33.243	24.7832	32.3196	23.831	28.456
17.7139	34.2114	26.127	40.332	21.7367	37.2946	26.297	29.813
22.2981	32.6393	29.785	35.12	25.3437	35.1578	23.055	23.561
22.7947	45.4554	24.231	31.476	22.9693	26.4295	20.822	30.268
27.9345	35.8537	28.714	29.042	23.9911	28.9445	24.835	20.848
28.6006	37.6575	27.766	34.923	21.2637	32.2332	26.604	30.783
22.199	47.0898	22.208	37.421	25.2717	30.5156	20.556	28.684
26.1568	46.1631	19.037	29.161	27.7457	32.1404	26.315	27.013
21.5166	40.762	31.456	27.415	24.0209	26.0242	21.04	28.784
21.9868	47.3264	22.68	25.21	22.1529	36.6289	21.975	26.979
23.792	32.9594	18.455	28.544	23.5868	34.4447	18.43	29.788
21.6853	46.2736	24.474	28.345	24.6419	30.4825	21.813	30.412
28.0397	42.955	21.436	33.89	26.7266	30.6961	23.791	35.079
29.0106	36.9948	35.702	29.709	22.3984	27.3715	23.036	32.77
26.017	40.1933	33.224	25.928	23.1858	35.285	22.463	30.668
25.7645	36.6423	21.119	29.143	20.1858	32.7509	23.964	30.157
31.2128	31.4992	22.798	30.223	18.9076	37.1678	25.171	29.784
28.0009	39.8015	23.653	36.97	25.9232	37.6185	24.622	33.764
29.9802	33.2744	34.588	35.908	22.4279	31.5419	21.401	33.514
21.2812	39.223	38.87	32.851	23.8512	31.4807	21.17	31.141
23.0119	36.1503	34.102	37.142	24.1719	30.2078	24.416	32.424
22.2262	38.678	21.311	31.911	25.5328	30.9464	22.753	30.438
32.0931	27.8753	30.091	31.185	26.4805	37.7164	22.986	30.094
21.1735	29.2607	29.572	32.314	25.7098	30.8596	22.848	28.516
29.204	23.9546	32.279	27.985	28.4493	28.4799	26.869	29.214
34.3117	24.5933	29.47	29.282	29.656	28.4061	24.007	36.629
13.5661	22.8828	23.293	25.691	22.5136	30.6812	29.378	31.227
32.5765	26.4011	31.007	32.084	33.0184	32.1226	31.114	30.882
15.0789	31.3564	30.22	29.717	27.7102	35.7121	29.396	32.309
25.3052	27.4686	31.761	32.387	28.0018	29.3944	31.456	31.792
26.3901	30.0567	31.465	31.722	28.9448	24.1668	29.943	27.714
27.8035	28.9295	32.043	30.26	32.7836	32.7681	29.825	28.738
29.075	34.0328	25.863	27.561	30.5	29.7104	30.48	28.752
32.545	26.7932	25.93	30.39	25.4686	31.067	29.124	35.229
34.4964	28.1777	26.558	32.224	31.2599	31.5718	26.88	22.374
27.8134	26.111	28.563	34.221	24.9421	26.051	27.493	32.046
28.9908	27.8526	28.351	28.459	23.9545	31.7624	31.295	26.861
30.7267	31.8255	40.288	25.502	28.7826	28.8515	28.834	31.259
24.2462	38.0734	26.671	34.044	24.8155	29.788	29.488	29.397
23.1169	33.331	24.341	34.768	21.6232	26.2768	25.494	32.666
25.8038	28.5835	28.25	28.549	27.2495	27.64	28.824	36.193
24.1924	38.5147	42.014	28.484	21.459	27.4705	28.895	39.061
30.4036	49.3523	17.3711	27.987	27.6504	27.4486	24.4865	34.043
27.0392	25.3198	17.0853	30.214	28.8326	29.4205	26.4926	35.314
25.2029	32.2476	20.865	32.571	21.2223	33.1476	27.886	32.024
33.6565	29.7722	16.6997	26.941	25.6821	29.9441	24.1145	32.454
33.7281	54.7614	18.7821	28.486	28.9477	26.6587	28.8421	29.845
40.1223	26.5738	16.889	30.114	31.5209	30.6116	28.1894	31.255
35.9427	30.8868	15.0365	23.51	20.9098	23.4996	27.3	28.402
51.0716	42.4828	20.9252	27.305	27.0226	32.3869	24.586	30.815
31.0354	36.6636	19.3874	28.548	27.4191	26.8098	23.7067	28.967
29.8318	36.8199	21.6309	33.32	31.231	31.2328	26.7185	33.135
23.6606	32.0798	22.3819	30.294	27.6814	32.9444	26.4385	33.245
43.6357	33.9063	18.42	25.485	29.4112	31.2514	26.693	31.373
26.9558	39.5603	17.7675	21.638	23.5151	26.9257	28.5279	34.065
26.0231	43.5439	19.4753	22.8835	24.0953	27.7058	28.2182	29.6478
16.5956	38.2326	24.0448	26.4898	24.0866	29.283	25.4906	27.759
23.9931	28.556	18.1544	17.5981	23.7769	31.3825	32.6201	28.1966
21.8627	38.9712	22.0647	15.4207	23.6669	29.2453	29.2533	25.0544
19.0276	40.0911	18.1887	20.5546	23.1	25.5593	29.3948	23.7696
22.6657	38.5303	17.0891	27.7678	21.5766	27.1373	30.1003	26.7858
23.9699	38.0443	21.3777	30.2762	19.8534	25.0851	25.7247	29.0628
35.5769	35.6375	21.5789	23.0742	25.1433	25.8047	27.6638	27.1005
24.7906	31.8613	23.0891	22.712	22.572	30.3612	28.7833	29.5938
22.2347	41.9679	22.3434	25.9787	23.3401	32.5188	27.9645	30.3994
21.2089	43.0418	20.79	28.0617	23.2634	26.8336	27.7948	31.478
22.6191	26.3526	17.7357	23.6148	19.8562	27.8526	27.2881	8.78513
27.381	30.6738	20.4758	34.3274	22.473	30.6616	27.9329	28.3898
21.1637	27.1917	22.3577	23.4177	23.3674	27.1171	27.8319	30.0562
26.5066	29.7145	19.6317	24.6216	23.3948	27.1908	23.1388	26.9564
28.4495	29.073	20.0994	31.8806	22.4557	25.5472	26.0862	28.8776
28.2381	28.7726	17.0171	23.5541	20.9469	27.0692	26.5406	30.7452
24.9286	24.4388	20.8351	26.5399	24.9872	29.7185	25.2932	30.9468
24.6538	32.6072	20.9755	31.1232	19.8209	22.9649	25.0344	30.9388
25.2963	39.8402	18.224	25.2855	19.7662	20.5802	24.6593	29.8151
23.2079	33.1076	16.6605	20.5559	21.2772	21.5201	21.8562	24.9087
25.3437	36.3865	16.7303	20.1598	18.1596	25.9935	27.0561	24.9783
21.6691	28.9088	17.0591	17.2383	22.0033	28.8936	27.1596	27.1907
28.3621	30.9867	18.6565	19.762	19.5006	27.4182	16.4511	32.0114
22.7478	30.2345	20.5271	21.2274	22.3204	18.9392	20.9266	27.3676
22.9553	38.7414	16.123	21.0219	23.398	23.4115	12.9108	31.9422
23.5158	35.9027	8.93182	26.526	22.4131	19.0038	17.8845	27.9648
25.5766	34.9491	18.4701	25.2377	20.6503	25.9506	12.4937	29.4401
30.5576	33.7979	22.1566	24.931	19.3658	27.4723	16.8019	28.7204
39.7464	29.5404	17.2587	24.3802	37.6291	27.3841	16.5587	33.3143
51.4199	27.1877	18.1629	23.1152	40.0207	31.0016	19.3618	26.8253
42.5573	37.3859	12.3688	23.8985	41.1817	28.022	18.7392	28.3152
45.2163	30.4057	19.5446	35.3216	37.7526	27.753	22.603	25.5016
51.6924	26.7082	17.7409	20.7558	38.6509	28.2822	14.5547	28.7653
45.095	34.8726	17.5735	24.9679	39.7197	28.3572	26.2988	27.3774
42.8735	34.4398	13.1022	23.8784	35.6803	28.1555	18.4102	28.8634
50.5081	32.9491	14.7949	17.6443	44.7206	34.8093	13.1619	17.987
42.2986	36.3827	23.1211	15.921	41.8438	30.7694	15.8444	14.6432
39.8904	39.8033	19.8952	16.246	43.1147	26.2747	15.005	18.3567
41.7198	39.5125	17.1163	22.0197	39.6374	30.1506	15.462	19.8892
37.7566	25.4887	10.3729	22.9123	39.4	30.4865	15.28	18.5428
40.3874	37.427	10.7539	15.9578	44.7354	29.8626	16.7804	18.1189
46.3429	28.2636	16.9222	18.347	38.6445	31.9911	17.0394	21.3206
41.5945	43.6786	14.6445	23.5955	41.2047	31.5402	10.9455	14.2508
36.0104	37.0165	15.6099	14.5253	36.4693	35.198	16.1055	22.237
49.3121	43.349	14.8412	18.4905	39.774	39.9399	17.6572	18.4013
40.3034	30.3797	21.8882	22.5289	36.3748	30.2309	21.375	22.8442
47.0812	28.9092	16.7011	18.8223	41.672	34.3832	14.6465	22.4028
47.0274	25.2341	14.1873	16.214	45.0026	30.3368	22.9108	16.2391
42.02	30.7384	13.6321	20.5045	41.7254	32.096	19.1422	22.5994
53.4273	33.3511	15.459	20.3621	43.5406	30.0927	16.4939	26.4433
45.5779	30.6705	17.9113	16.5389	46.5597	31.8713	16.775	31.6994
42.6611	29.9895	13.9892	19.9351	45	35.4202	18.021	17.0579
39.1281	28.3384	21.0813	20.975	47.9264	31.3341	17.971	19.9918
39.406	25.6436	12.9667	15.2989	45.6487	36.8482	20.6798	21.251
55.4797	27.8889	16.253	20.938	42.3346	32.9477	18.2872	22.8826
43.9069	29.3447	8.9906	20.5896	45.5274	33.7421	17.2764	19.6872
43.1656	22.581	14.0638	19.2075	47.615	31.4171	17.7836	17.8936
55.1455	24.1108	13.2519	13.5678	45.7647	30.7566	16.8609	25.9315
45.2708	25.9976	14.546	16.4428	43	33.4043	18.3392	16.7363
46.5846	29.7959	15.2646	24.3398	44.8488	29.9403	18.9356	27.9566
45.0399	30.0161	10.7483	19.1906	40.9375	25.5343	20.0143	22.6108
56.4355	25.5644	18.6727	22.1941	41.453	32.5711	19.0755	22.7389
45.5625	28.2384	13.7561	17.6664	49.3	35.0211	12.7691	18.256
41.3943	25.2627	12.1267	22.4829	46.0736	30.3234	15.0514	16.0229
39.1127	28.4777	12.0625	19.7506	36.4295	33.419	14.6504	17.2856
50.0084	28.6991	13.9215	17.7947	40.5893	31.1059	11.8267	20.2132
43.9311	28.3181	19.5279	17.8742	40.4894	33.1591	15.643	18.2528
52.2429	22.7983	14.1473	20.5607	41.5274	33.5891	13.5382	18.9817
42.1707	26.375	14.5833	22.7463	34.4258	31.7284	15.302	23.0695
33.1056	27.8129	21.8827	23.2464	26.9589	30.5378	16.2651	23.5389
37.655	39.7672	10.8889	24.9544	37.8561	26.6477	13.779	19.8999
29.2269	29.3866	11.9894	22.3716	36.9878	28.4844	15.3422	15.0765
33.2664	25.4096	16.3117	24.2944	43.713	27.5836	15.0821	18.8686
32.7874	27.1489	9.90108	15.2386	37.4538	28.4558	15.5062	21.7838
33.2674	24.4297	18.6662	14.534	41.5488	27.6933	16.2667	19.488
35.4454	26.2026	17.8929	17.8245	38.5307	26.5774	17.3939	16.4013
42.4355	28.8764	17.1102	13.166	37.2529	24.5588	16.2875	12.098
50.6407	31.8961	14.756	13.8374	37.7582	25.0821	17.4384	12.0982
38.0686	38.7087	15.1026	18.5853	41.9453	22.7332	15.9932	10.9501
33.2714	30.5596	18.4132	18.329	35.6861	28.1013	21.8745	13.7261
40.6743	28.3461	15.5704	16.7836	32.4337	27.7014	20.3974	16.5104
39.7077	33.3554	11.9213	25.5001	34.25	27.831	18.7619	14.507
32.3365	28.1828	15.1955	16.2159	42.3194	27.9535	12.6996	15.9306
33.9146	31.114	11.8347	19.5098	38.7367	28.6445	14.6951	15.9477
33.4583	40.2748	17.1317	16.8776	36.8314	26.1346	16.7353	14.5253
37.0336	28.5112	17.1309	24.0581	36.8222	30.2862	15.9847	14.9632
42.7114	30.6331	10.1866	16.1444	40.9661	28.6211	17.4981	16.342
30.0395	34.3894	9.61253	18.1928	38.1412	31.4526	18.7067	16.8642
45.607	30.7382	15.8889	18.1397	37.1545	30.3671	12.5436	12.8854
35.5375	32.0681	14.5218	20.4458	45.8108	32.0237	15.7376	14.5725
41.4237	29.1526	20.4806	14.2209	33.5882	34.3015	22.1697	17.8413
34.997	31.2693	11.7414	22.1469	35.7188	29.2365	17.8289	11.7604
39.8971	26.7502	13.8389	23.4703	45.3227	26.8328	19.6679	13.8698
36.8814	35.4227	14.5265	17.6325	35.3066	31.2452	22.5371	11.2368
39.0138	24.0604	16.2203	21.6949	42.252	25.6199	17.765	15.9213
30.1119	36.9337	12.72	20.3876	35.3579	28.4262	16.9296	13.3161
42.7115	32.8612	10.605	18.8822	33.7089	26.2864	12.6727	15.097
38.6037	26.586	11.4029	17.6017	41.8495	26.522	19.0788	13.8559
30.344	38.5171	14.8058	15.2703	46.012	29.6576	12.02	16.0957
38.254	33.8182	7.34091	15.1877	37.6557	26.3116	16.3886	11.2693
34.4912	28.2785	9.9024	18.2691	37.203	26.7213	17.02	13.9857
42.75	34.6683	14.6259	11.117	44.875	33.9965	11.9763	12.6053
34.9925	34.1045	9.87319	16.8959	41.768	32.2282	12.2178	13.3905
35.4333	28.7886	13.1959	20.6713	46.7565	31.9858	15.8805	15.5525
31.9927	26.1439	17.3858	18.4752	34.6971	30.5011	15.6403	20.3441
37.1066	25.8156	17.6344	17.3614	43.3429	24.2468	18.1849	13.5646
38.6885	29.641	16.2333	17.7366	40.1242	23.4793	13.18	13.5092
32.2263	26.8107	18.9867	19.9419	38.9489	29.6978	14.8692	17.5506
23.0927	28.1016	23.1522	13.7681	25.427	29.4382	20.9968	16.0309
29.4836	34.1469	19.7143	10.2386	22.495	33.6924	14.4773	13.368
26.2121	27.8675	17.4421	18.9878	25.7902	30.5794	14.5458	13.5506
24.5111	28.1761	17.3024	14.2055	20.8115	27.1152	16.481	16.0844
27.3919	27.8347	20.8977	13.3467	21.9423	32.5778	17.14	13.8128
30.363	29.5428	14.5667	22.8093	18.8621	26.7794	20.1076	21.1119
28.3191	40.3857	18.913	16.0642	23.3043	30.5255	21.3688	14.7296
24.9048	29.0218	21.7429	19.0209	22.7872	28.6019	21.2583	15.8433
35.8984	30.4505	14.9103	24.8143	23.3628	30.4423	22.9634	19.3189
26.9812	28.1386	11.9736	27.0365	26.0822	34.6429	18.5096	20.221
25.2825	34.2197	16.7287	19.6528	24.0616	34.4685	19.9076	19.5375
27.1224	22.294	16.7885	27.0445	20.6776	26.9999	15.7919	23.2587
21.7446	21.0874	15.4054	20.2694	19.3616	28.3271	20.5139	17.1989
32.7448	28.8942	12.2055	18.1073	18.7456	30.6803	16.9837	21.4365
33.0276	32.8529	13.4552	25.1466	27.3022	25.9298	18.3937	14.6477
26.8636	36.5064	15.0814	17.516	18.0556	26.8682	21.8173	20.8167
26.1822	34.1741	11.8874	12.9026	24.539	23.7192	20.4813	24.5004
28.6233	30.7387	15.6955	23.6606	24.2871	25.2935	17.2544	16.4055
27.5284	38.5516	13.6219	20.2319	18.6638	23.0195	24.4746	19.08
25.6618	42.3673	14.0861	21.5403	24.2076	30.6035	18.1202	20.0701
25.2414	34.1921	11.9382	21.2117	19.9702	32.1723	19.6308	17.7485
32.5536	32.6339	14.0068	26.2045	18.7952	29.3515	19.6878	21.3323
29.3819	41.4606	17.7753	43.8649	17.7	30.7782	15.4807	21.0319
20.774	34.9291	20.2227	37.2984	16.2446	31.6401	20.9048	17.2357
15.1387	40.633	16.3523	17.7552	17.8065	36.7894	20.237	21.0734
34.646	28.8779	11.1985	19.0765	21.0865	30.3765	23.3404	23.3726
36.2355	29.5803	12.7216	23.045	19.9397	27.1967	20.8238	18.6558
28.5813	33.3971	18.4525	14.0658	20.2	29.7152	17.0398	16.1689
24.8705	32.3309	16.7819	23.9172	17.8356	28.4253	19.3912	22.3302
26.5549	26.8172	16.7878	24.2909	15.8338	28.2771	21.1045	19.05
32.1227	43.1337	16.4123	23.0932	17.8289	25.6586	17.2125	22.0821
30.2572	32.4153	18.4324	20.1879	18.5	28.5922	17.7014	20.7614
24.5791	29.0823	19.4707	20.7309	17.4867	26.5669	14.5865	16.5053
26.1694	34.76	15.0562	31.9773	21.8184	28.8213	16.294	21.1387
28.3902	30.1421	11.1711	24.6127	19.5217	30.2919	14.5338	25.2503
25.4667	26.2068	14.1633	20.4505	18.4549	29.3551	16.5243	19.5513
19.0936	32.4837	10.9855	21.4874	20.9915	28.4653	15.1712	20.7985
24.6346	30.8712	15.2642	22.266	20.3056	27.8475	16.2265	22.3121
31.6353	32.5811	16.041	23.4128	23.564	27.4558	16.8672	21.5683
26.9179	32.8609	17.299	19.1524	20.6147	25.3657	15.8644	20.0775
24.957	27.7396	17.7733	20.2996	19.4984	33.053	16.8726	18.4333
18.4779	30.99	25.5733	18.8937	24.3291	31.4232	13.8076	16.8992
29.7421	36.345	19.7812	22.6262	22.106	34.6548	14.7907	17.3546
19.8123	34.8403	15.8145	24.1208	22.8447	34.2536	15.4372	17.6409
15.0111	33.7632	17.9328	19.2806	26.9934	39.0951	16.3687	23.7212
25.8255	35.1137	16.1744	26.5968	28.25	33.8051	16.0138	14.0658
25.175	26.5027	16.2428	20.4519	25.8832	34.5972	14.781	17.2524
20.4952	31.0189	13.7701	28.6183	26.4438	34.3072	17.095	27.5768
23.0349	33.0352	12.7184	22.8941	28.4185	33.6176	16.5608	27.823
26.599	34.6572	13.2431	26.3597	23.9513	35.1105	18.0306	26.2269
20.3225	34.3462	12.4511	29.6729	21.6598	32.8438	13.7124	33.3096
25.2794	23.7643	17.322	31.5275	22.6424	36.656	16.4822	34.8065
27.6435	22.826	12.559	28.9526	24.2875	31.0355	17.321	23.9355
29.1779	35.2342	14	35.9151	25.8704	37.5022	16.2042	27.7189
20.4635	35.318	16.9375	31.5075	31.1713	34.1137	17.8362	34.8828
26.3934	35.1668	10.8333	23.256	20.7667	36.0293	15.2618	23.9281
26.2522	38.4941	6.70554	39.6861	22.0291	37.8247	14.2228	29.1369
29.2895	29.0963	17.204	37.3251	29.6621	33.6633	17.7896	32.0684
40.7455	29.556	16.7778	35.747	23.4356	31.9548	14.368	30.4966
24.5094	33.8944	15.0713	24.0223	27.6815	34.4479	14.2968	30.1655
25.3152	33.9505	14.4807	27.6562	25.546	33.3562	11.6341	26.1816
35.0047	33.7533	12.3666	33.4854	23.0899	39.1888	12.65	30.4331
36.0141	39.2113	23.8329	29.707	21.0539	33.4881	16.8338	26.764
28.7981	29.5802	19.8602	24.8702	19.5092	32.7839	17.5257	18.6207
27.2077	21.4553	14.9782	30.9514	17.9922	29.4229	15.3294	35.6894
24.1498	26.8407	20.1141	27.7555	17.0079	31.0495	11.0616	28.2969
23.9371	34.3421	12.2671	30.4641	16.1208	33.2422	15.5537	27.754
31.6314	32.8421	22.6545	23.203	21.6121	31.366	12.3165	31.8986
24.88	34.7116	12.9547	24.0429	22.9832	32.3881	9.73047	29.1333
22.9529	31.8615	15.0906	34.8523	25.8882	42.3182	15.883	29.5668
36.184	24.8728	17.4718	38.0999	17.8929	34.0483	13.8925	32.4377
30.7368	28.4894	15.5964	26.9721	18.1585	32.5724	15.8267	26.3825
34.3659	25.4127	16.7168	28.7726	22.4803	33.1299	14.8794	38.0681
27.4969	26.1944	12.7631	40.0744	22.5	37.7779	13.5	20.3261
25.9241	34.099	22.2125	29.162	26.1833	27.1274	19.4209	22.4623
29.325	27.7087	12.8782	31.2656	22.839	31.3967	12.4151	25.5867
24.7689	29.5462	12.4429	34.3063	17.625	31.5101	21.5289	29.7271
30.9006	24.1561	12.28	24.7872	17.4167	26.1241	19.7912	33.8063
29.5562	18.3385	14.217	24.59	19.4162	29.4905	17.3115	29.2159
28.1136	25.7817	21.9317	27.2389	16.2981	32.457	20.0075	36.9113
16.7857	41.3794	17.0379	25.8765	19.7295	35.1293	17.7558	35.4149
26.8958	45.0316	22.4256	31.2076	18.918	31.9539	22.3647	31.5558
20.481	31.3708	17.1378	29.4876	19.3879	38.5495	26.7519	21.0369
18.6736	34.861	17.8058	29.3279	22.08	32.7871	18.7137	26.7113
14.5523	39.1047	15.875	28.8414	20.4055	36.1273	19.8346	28.5119
29.331	41.2264	22.988	24.7036	20.2	34.5006	18.762	31.3113
26.2575	44.922	12.6518	23.4176	16.1156	33.6714	10.3343	22.6271
22.2974	48.2307	12.8069		18.5822	38.4151	14.8615
23.2111	38.7359	14.8822		20.8284	31.174	17.7512
21.0524	37.0335	17.4868		15.7823	34.6097	18.7105
19.5221	41.2122	21.928		19.0158	39.7577	15.5923
17.8714	36.4532	17.1405		16.3266	35.4269	15.8993
24.1455	34.0803	16.1725		15.5511	31.8422	19.027
15.5878	32.742	18.3793		19.1221	39.0671	20.3636
21.5766	43.2031	12.8877		14.9739	31.8338	13.6637
20.7875	46.6268	14.8105		18.2715	34.2572	13.4799
14.1987	45.8668	17.457		15.6987	37.014	13.1597
19.606	37.0518	17.5682		19.997	34.1321	17.4752
15.6677	38.6991	17.9929		16.1128	35.1156	19.022
26.3694	32.1193	16.6318		18.5813	30.0849	18.2121
26.1354	44.768	12.3511		18.6279	30.9017	11.4017
20.6968	30.1086	20.5702		18.3235	25.8654	19.7904
24.3797	15.6292	20.2681		21.13	33.4511	14.897
19.3831	43.5618	19.1254		20.2701	32.9607	12.3084
22.977	38.8274	16.6322		18.731	29.2179	21.2522
24.1786	35.4222	14.3242		18.6768	32.5123	16.8022
30.9185	25.2293	20.1572		18.4	37.6748	14.0166
27.0647	38.4124	13.5484		18.8703	31.5183	13.7143
27.2596	35.9731	12.3353		17.239	32.4821	10.9303
24.7553	36.6622	16.3231		17.3898	28.7614	17.7669
18.8989	43.4776	15.3964		16.2995	31.4631	16.4483
26.5855	34.8327	14.7637		17.9079	32.8662	17.2335
22.0335	35.1129	17.7028		18.3627	35.4375	18.5369
19.3368	37.9616	13.6946		18.251	31.2657	19.3908
24.4393	38.2931			19.9232	32.817
21.181	27.7437			17.9212	35.4716
24.9206	26.3645			18.1533	30.0152
20.7542	29.599			20.3063	27.492
23.1635	37.1848			19.2825	30.4501
25.1612	27.1277			18.7115	28.9883
29.4214	30.4603			25.3421	29.6019
29.5125	28.8876			24.1884	28.9038
30.3037	38.3081			23.7163	35.2722
14.8177	38.1136			23.7209	31.255
15.53	29.7544			29.1897	32.2556
27.5	28.2728			28.2677	34.2743
31.2162	28.9315			25.5094	31.4412
26.4247	35.5426			26.7048	29.3885
40.318	38.0536			23.5597	26.7089
25.4016	38.2226			27.2413	36.7639
26.939	43.1456			26.8275	33.1624
20.6453	34.3704			21.6939	29.7147
39.9229	34.6432			32.8971	32.5558
46.8141	24.8819			27.8025	26.4995
39.4515	26.9817			22.0806	29.3388
28.9586	24.76			21.0465	30.0547
30.3448	40.8048			27.4234	31.4807
22.3905	35.143			35.9718	29.1183
28.5407	29.662			27.3579	32.5716
27.0088	32.7828			24.1444	33.2097
28.6449	36.4599			26.2086	30.2588
25.8459	27.501			30.2225	35.0325
20.0726	41.2781			27.2734	32.5776
29.5635	31.8725			25.5337	33.2576
19.1525	27.8129			28.7207	29.5631
23.7362	30.9665			20.4045	30.9504
29.0846	43.7713			29.6725	31.3183
31.5531	31.53			25.974	29.9147
25.3289	33.1575			23.423	29.9147
41.4664	39.8919			25.8212	28.9805
36.381	37.235			30.3418	29.733
35.75	42.6075			27.9132	27.89
31.8452	38.0205			30.5347	31.5547
32.2876	28.7757			31.0475	26.5913
29.2599	37.8254			28.5691	28.1206
28.0782	32.4172			29.2848	29.4597
27.5742	29.448			32.2843	24.0416
31.4487	33.5768			31.1927	26.6805
23.0455	34.3496			29.6382	24.8653
20.1283	23.5473			31.3282	25.4064
24.0141	41.6908			23.5375	36.4054
22.3041	44.8886			22.5628	38.8393
27.2029	40.7555			20.3492	36.8587
25.03	42.8313			18.9329	34.9014
25.1575	41.4423			22.7294	36.8435
21.0804	35.5416			24.5765	38.3018
33.184	46.5289			26.9232	32.8376
20.3406	41.9631			19.9	35.1084
29.8211	39.8208			23.7995	38.8961
28.9266	34.2671			22.395	46.1095
25.9672	34.292			19.2257	30.8947
27.1635	32.8354			19.7543	34.0376
25.4299	30.4349			16.9593	37.2997
26.9751	31.2895			21.783	36.7203
27.6401	35.5497			23.815	30.4309
23.4634	49.7858			21.6979	28.7716
24.7297	39.5366			18.5016	34.71
37.4922	54.6437			21.5625	35.7684
31.7	45.7046			22.2742	41.1785
21.7816	46.3697			22.0853	34.2045
34.49	46.6342			19.392	39.5776
26.7921	46.0591			16.6316	34.3992
21.6627	40.9415			23.7806	35.902
28.1983	43.6456			27.8353	36.2617
29.7701	45.9248			28.7335	30.6254
27.005	40.0695			26.5404	30.4738
26.8091	39.5956			24.1741	40.9329
40.3146	44.6069			26.4513	32.6015
33.1438	44.6543			28.5419	33.775
30.437	47.3308			26	35.5578
30.7398	45.7327			27.4475	41.8639
30.4946	38.1861			27.1068	36.174
27.589	37.7037			27.4384	42.0642
22.5846	41.6262			27.3941	37.6312
23.2092	42.5708			27.5764	41.0367
28.3864	42.8442			25.0858	37.7849
31.3062	39.2109			24.824	32.1144
29.4123	46.6921			27.3329	39.5297
36.6322	27.67			24.6377	41.2403
34.7051	47.0593			25.5904	39.6563
25.8633	37.2207			27.0063	36.9396
21.5811	35.1033			26.4013	38.6575
28.1554	31.8096			29.0869	35.7575
24.1108	38.824			27.0833	30.375
28.7317	44.7269			31.0793	37.1413
24.1742	44.3713			26.2581	32.3858
27.9702	41.7167			33.0768	38.9659
28.9363	47.0269			28.1309	31.3284
27.0856	38.6744			31.1594	31.4127
24.552	31.7099			32.6842	30.2239
25.4699	37.1848			30.5044	40.7019
23.7635	40.6522			24.4625	34.6582
22.7644	41.3974			23.0427	41.8945
31.6326	37.411			30.7585	36.6812
31.8615	33.5435			27.9885	35.1396
27.7857	36.4218			31.6353	34.2284
37.2312	38.9411			27.2303	38.345
34.7817	40.2238			30.1814	38.6625
37.9088	39.885			28.5398	37.321
28.4333	39.6292			32.3618	39.782
29.411	38.63			33.4765	34.16
26.7408	29.5991			30.9915	34.463
28.5283	32.3278			27.2893	36.0813
26.4423	46.9577			28.55	40.7281
28.3341	48.9123			27.2767	38.0424
26.3208	37.8131			26.5865	44.1106
28.5679	44.8045			30.9747	44.6907
28.9491	46.7015			30.4974	44.9902
28.8226	49.1409			27.1954	38.0575
30.2883	47.0099			27.7881	34.7209
31.5544	48.0559			31.819	41.624
34.1977	44.7831			30.6839	35.0272
32.209	46.5101			34.8125	32.5216
22.233	46.4454			34.0034	35.9741
27.1006	39.7593			37.0832	30.3659
27.9749	39.4347			31.3674	35.7198
23.8956	32.7721			30.1867	35.8882
26.0819	34.7826			28.4436	39.863
26.2493	41.1444			29.3605	46.7647
27.0321	39.6953			34.3205	39.4123
24.9058	40.2484			32.3577	38.0253
31.697	34.0842			32.5714	50.1212
34.5694	37.9683			33.4661	40.7848
32.4202	31.7585			33.2417	40.7769
31.4969	38.1608			31.5955	37.9495
44.366	35.2174			33.9289	48.6217
46.3523	39.4664			32.6447	47.0526
28.5944	54.1268			34.1849	44.5542
40.6483	40.4419			32.5884	43.0305
33.2068	50.4692			32.1406	50.7121
32.4076	34.259			31.5579	36.3762
28.5976	42.4947			29.7983	40.6519
29.3438	51.6914			32.476	44.6447
37.5871	38.9253			33.7091	44.8371
32.3512	51.4505			30.1317	41.8701
37.3812	43.3767			32.6562	45.3675
40.794	49.0972			27.7107	50.8977
35.5904	44.5881			28.632	52.6981
38.1942	46.8228			32.4292	46.9864
39.9861	41.3787			32.9421	48.9082
44.9918	48.1587			30.6299	55.3513
29.6616	40.2059			28.4644	45.5649
38.7559	46.4148			28.7407	39.568
31.4028	41.6622			29.891	56.0965
32.7359	41.1052			37.375	42.3011
33.4303	44.2709			31.9419	55.6474
38.2047	49.2127			33.0362	57.0188
36.6993	42.1839			40.1473	40.3508
37.0689	43.4317			37.3885	43.4664
27.0534	47.9513			34.0367	48.0517
34.3846	40.5432			36.5824	33.3815
30.6545	48.1538			35.1922	44.4732
27.1339	41.7253			30.354	52.8751
26.3895	41.037			32.0883	43.8189
30.3471	36.9674			28.6841	48.041
34.3027	42.7321			30.0558	49.0859
32.3425	40.2854			27.5628	44.5203
37.5143	42.6046			35.1169	48.2558
36.6353	46.2546			29.663	51.2136
39.0749	51.7465			33.9154	40.6572
	44.266				42.1179
	46.5036				44.8752
	44.0992				44.1363
	51.5263				42.2402
	47.7418				51.6193
	49.8953				42.0958
	51.5026				42.7746
	59.9415				50.6426
	50.6779				46.2472
	49.6953				52.2962
	48.0155				47.6261
	52.8451				53.0921
	48.8089				47.4965
	43.5701				41.8227
	42.3758				42.7267
	33.4978				54.3835
	41.814				44.3066
	41.1543				47.4321
	46.2422				45.3845
	40.3292				46.8124
	45.8033				51.176
	43.9582				48.8921
	46.5727				39.9426
	47.5714				51.3052
	48.7094				49.9955
	36.1973				48.2149
	45.6448				55.4869
	43.9322				47.3068
	48.447				51.5364
	35.2102				45.6783
	37.1819				49.8859
	41.341				40.0888
	58.9366				53.5139
	51.6452				47.5198
	50.638				45.7058
	48.1842				48.3468
	45.7445				46.3981
	45.8588				45.9775
	56.85				44.0549
	51.9727				58.2783

## Sheet: statistics for Fig.1F
	ISC/EB				EC
Shapiro-Wilk test	VF	MF	MeOH Control	RH5849	VF	MF	MeOH Control	RH5849
W	0.981	0.9863	0.9345	0.9877	0.9789	0.9325	0.9599	0.9645
P value	<0,0001	<0,0001	<0,0001	0.0156	<0,0001	<0,0001	<0,0001	<0,0001
Passed normality test (alpha=0.05)?	No	No	No	No	No	No	No	No
P value summary	****	****	****	*	****	****	****	****
Number of values	480	520	314	287	480	520	314	287
	Mann Whitney test	MF vs. VF ISC/EB	Mann Whitney test	RH5849 vs. MeOH control ISC/EB	Mann Whitney test	MF vs. VF EC	Mann Whitney test	RH5849 vs. MeOH control EC
	P value	<0,0001	P value	<0,0001	P value	<0,0001	P value	<0,0001
	Exact or approximate P value?	Approximate	Exact or approximate P value?	Approximate	Exact or approximate P value?	Approximate	Exact or approximate P value?	Approximate
	P value summary	****	P value summary	****	P value summary	****	P value summary	****
	Significantly different (P < 0.05)?	Yes	Significantly different (P < 0.05)?	Yes	Significantly different (P < 0.05)?	Yes	Significantly different (P < 0.05)?	Yes
	One- or two-tailed P value?	Two-tailed	One- or two-tailed P value?	Two-tailed	One- or two-tailed P value?	Two-tailed	One- or two-tailed P value?	Two-tailed
	Sum of ranks in column A,B	176635 , 323866	Sum of ranks in column C,D	72215 , 108686	Sum of ranks in column E,F	173314 , 327186	Sum of ranks in column G,H	77251 , 103650
	Mann-Whitney U	61195	Mann-Whitney U	22760	Mann-Whitney U	57874	Mann-Whitney U	27796
	Difference between medians		Difference between medians		Difference between medians		Difference between medians
	Median of column A	27,97, n=480	Median of column C	17,57, n=314	Median of column E	25,64, n=480	Median of column G	19,02, n=314
	Median of column B	36,17, n=520	Median of column D	24,70, n=287	Median of column F	32,58, n=520	Median of column H	26,23, n=287
	Difference: Actual	8.201	Difference: Actual	7.133	Difference: Actual	6.937	Difference: Actual	7.202
	Difference: Hodges-Lehmann	7.829	Difference: Hodges-Lehmann	6.193	Difference: Hodges-Lehmann	7.635	Difference: Hodges-Lehmann	4.417

## Sheet: Fig.1I
Crol::GFP intensities in ISC/EB			Crol::GFP intensities in EC
outside clone (Control)	inside clone (>EcI)		outside clone (Control)	inside clone (>EcI)
14.9065	19.3287		12.6395	14.6098
15.5756	24.3088		17.9144	13.5479
20.8339	18.5859		17.3478	13.7456
22.076	18.5452		16.4925	16.693
20.2083	17.1667		12.9316	12.2107
20.5285	16.1233		14.5063	14.1484
19.4131	16.4025		10.9167	15.1314
18.6319	15.9116		16.1762	13.3428
14.4155	15.7472		17.3767	14.5579
20.9708	10.5917		12.705	11.8856
21.1174	13.9692		17.4712	14.9412
18.4708	23.3743		19.687	14.9958
22.0019	18.4309		17.094	15.4873
14.3565	17.1762		17.75	13.9548
18.0305	13.5593		12.0391	15.4124
17.7333	17.7715		13.6605	15.4989
14.4048	16.8156		11.6264	15.1609
17.6909	17.525		11.9174	13.856
19.3673	18.5218		12.548	18.9113
15.3423	19.2981		17.2003	15.0928
18.4213	20.5139		14.4497	15.1007
17.2669	20.5838		14.9853	14.3996
15.7189	19.7129		13.5097	14.5871
12.0399	15.4888		10.6312	14.5701
21.9264	24.0919		14.8613	15.6323
19.9796	23.389		12.5518	15.4476
17.087	22.2287		14.8364	14.7211
13.3821	18.4567		14.1605	13.8516
17.5331	15.9296		13.6111	13.1447
17.1563	19.6148		15.5348	14.7445
20.4183	10.3794		14.0528	13.7862
19.7418	18.7598		12.6006	15.8042
14.3057	18.0207		13.0338	16.2881
10.7006	15.0917		14.6941	15.7167
11.9245	17.4809		18.4097	14.0195
15.7379	13.8827		12.0053	14.2897
10.83	17.5294		16.2059	12.7836
12.7691	17.2875		15.3017	13.7985
14.1055	16.7711		20.9422	14.524
13.935	17.0857		11.0483	13.9894
17.2194	16.0611		9.4539	17.3495
16.2124	19.7533		9.43463	10.3261
15.7958	25.9925		10.415	9.97835
15.2008	19.2991		11.1567	9.52097
14.6003	16.1929		12.7261	12.0231
11.25	21.3138		7.16667	15.886
12.1806	18.0205		12.5417	18.4512
15.0879	20.7787		18.0615	13.9407
15.8254	16.6818		12.7876	15.6681
15.7384	18.79		17.5531	15.5239
13.5661	16.2989		16.0155	18.9093
14.0038	17.2682		17.151	17.591
16.0194	21.2445		13.6828	17.1993
16.7097	17.3141		16.9796	19.7971
15.6773	16.829		12.8028	17.3939
18.1959	22.3224		12.4677	16.7925
15.3868	15.2971		13.8384	17.2018
18.9863	21.8561		10.6391	20.093
16.3394	17.6964		11.2463	20.1125
15.7027	19.7824		11.5874	15.4178
14.915	21.5365		13.9581	16.7836
15.0279	21.1942		14.1397	15.1361
17.681	20.6018		16.141	12.8422
14.124	22.8276		15.8057	14.6781
18.9451	20.4337		15.7953	13.9995
18.6441	18.9198		15.5741	14.8761
16.8779	16.9688		19.1883	15.5125
15.6833	17.0081		16.2426	15.9138
14.4946	17.7164		15.3204	19.737
16.3382	18.0806		14.3519	15.6056
18.9407	19.6066		16.5598	13.8276
16.9593	17.3182		9.62005	14.345
18.2298	14.9743		12.9876	14.2601
17.5516	20.1593		14.3932	15.8207
16.9325	17.9133		26.2859	15.2355
14.3019	18.5085		13.5485	14.9239
15.3042	22.7115		16.0048	13.7657
16.0564	19.5686		14.4638	17.5643
19.1097	18.0581		16.9523	15.3625
16.3594	23.7192		11.3553	15.8473
16.0179	19.2905		15.9572	15.0911
16.1475	23.4067		14.2804	14.4516
12.6916	22.5143		13.0424	18.0168
17.4006	19.0138		12.4269	17.2439
17.0883	25.0214		12.5109	16.6173
15.0696	22.8307		14.3077	18.4206
16.0378	23.4237		17.7602	18.5568
12.2715	20.0746		17.9309	15.6102
17.1301	22.0121		16.2773	15.0767
13.7313	27.1803		11.2492	13.9248
12.4842	12.7432		6.62069	19.0099
16.803	11.8205		10.7086	14.9101
17.2267	15.1283		10.6914	16.262
13.558	16.3771		14.1215	15.2602
17.3423	15.8815		13.8704	19.6725
14.2521	12.9484		9.83274	22.3834
17.9228	13.9278		11.382	17.8654
13.2341	12.1416		9.9986	12.0761
11.3697	14.0417		11.0884	13.0046
11.7458	13.7665		11.8838	13.3607
12.0228	17.3562		10.0676	14.3473
26	13.0162		10.2932	15.6371
15.0103	14.8875		10.0334	15.7744
17.9858	12.9562		11.7132	14.5948
16.1	13.2521		9.74058	17.8202
16.5718	15.2589		11.6118	16.8482
16.4275	15.0956		12.2464	16.1073
13.393	12.1519		9.24112	14.6938
12.7635	14.3834		14.3698	20.2253
13.2254	11.1844		15.3352	17.3034
11.4965	10.9253		12.1195	18.4703
13.9145	8.98768		16.1381	23.5459
11.2375	12.383		15.892	21.2434
9.65345	11.4546		15.9207	19.0033
13.0763	14.747		14.1514	20.1673
11.2237	13.7887		14.9695	19.0028
15.0628	12.3058		14.5514	21.4964
8.70376	16.98		14.0486	16.6974
13.5403	15.6233		11.0912	19.5087
12.1032	17.0666		8.67391	19.5794
10.1029	15.4851		12.4738	17.1584
16.1042	13.4015			16.4327
14.3363	12.5182			12.6239
13.0488	14.2206			13.9469
11.9968	11.4524			12.191
15.2763	10.7877			12.8961
11.5716	10.2413			14.3633
9.47564	8.96226			15.0014
12.3855	7.15538			12.5461
12.1502	12.1621			14.2429
9.27072	17.403			14.2524
10.2975	11.0083			16.5688
15.9231	14.6408			14.8857
12.4671	12.3852			14.5359
13.7056	16.7388			13.3676
16.5218	14.8039			12.2303
14.8236	15.1545			12.2585
14.3098	13.0663			3.5
11.8586	11.4471			11.6091
15.5752	14.9101			12.5585
16.4978	15.2792			12.0365
13.4539	13.6152			13.2455
12.242	14.5829			11.8542
10.0006	10.794			11.6719
10.703	12.7137			15.4099
10.985	11.785			14.6346
10.4153	9.12827			12.9126
14.4714	11.8779			13.2787
10.1797	11.4688			12.8404
8.67863	7.08347			11.6771
14.9399	13.0859			14.0676
9.33953	9.83904			16.1655
7.55372	11.7556			14.5
11.8306	12.2712			16.1144
8.32074	9.7197			13.7386
11.1692	9.24021			14.0462
9.93021	8.67314			11.25
9.8431	11.7504			14.7782
7.51265	10.4819			14.8488
15.6141	10.7173			14.0826
16.7659	11.9278			15.5554
14.5407	11.8842			15.1688
17.8945	11.3413			15.754
16.3709	9.88518			15.0591
16.0198	10.0382			16.7996
13.4977	8.01995			14.3293
15.708	7.89423			14.1509
18.8539	6.3044			13.8532
13.6922	8.08949			17.0774
13.5821	15.1884			13.5659
11.0103	16.7126			14.6258
13.3213	17.6692			13.9591
15.8739	16.0977			12.0413
13.9161	15.8709			11.4746
7.79851	15.2563			6.27437
11.3784	16.1448			9.73596
9.8214	17.2528			10.1023
9.8104	14.2124			10.432
12.1777	12.3526			12.6949
13.8623	14.0022			14.3905
12.4967	14.6234			10.5675
8.50726	14.5009			10.5573
11.5192	14.4947			10.7547
12.2912	16.1759			12.2403
12.3114	15.5962			6.86632
10.0264	7.38217			9.8705
9.76942	10.1681			8.83905
13.6112	14.7008			10.6384
9.17774	11.7203			13.3387
10.212	13.0053			11.7474
11.3846	13.8231			10.0191
7.87821	10.8			12.6162
	12.9218			11.4766
	13.3156			10.4024
	11.9638			11.1457
	9.07231			12.2256
	13.1071			11.247
	10.8262			13.9391
	14.6742			15.4726
	12.7			14.8326
	15.0603			16.0184
				19.8226
				15.8231
				17.5762
				15.9199
				15.5068
				16.5625
				12.4845
				13.9293
				16.2704
				16.1617
				15.852
				17.9311
				16.9792
				20.276
				18.8312
				18.286
				18.0542
				17.1813
				15.0398
				18.2543
				19.0758
				15.1573
				16.8603
				16.788
				18.7154
				16.8844
				17.2734
				11.1988
				10.6661
				11.5264
				11.1194
				12.2835
				11.739
				14.1288
				12.6508
				14.8026
				12.9487
				14.3242
				13.9795
				12.8801
				14.0414
				14.7129
				11.8532
				13.0104
				15.789
				13.4058
				14.9894
				13.0525
				11.146
				13.2013
				12.7374
				13.3154
				11.2495
				12.8194
				14.0519
				13.0125
				15.1598

## Sheet: statistics for Fig.1I
Shapiro-Wilk test	outside clone (Control) in ISC/EB	inside clone (>EcI) in ISC/EB	outside clone (Control) in EC	inside clone (>EcI) in EC
W	0.9919	0.9918	0.9747	0.9854
P value	0.3585	0.3206	0.0222	0.01
Passed normality test (alpha=0.05)?	Yes	Yes	No	No
P value summary	ns	ns	*	*
Number of values	192	201	121	258
	Unpaired t test	inside clone vs outside clone in ISC/EB	Mann Whitney test	inside clone vs. Outside clone in EC
	P value	0.0082	P value	0.0026
	P value summary	**	Exact or approximate P value?	Approximate
	Significantly different (P < 0.05)?	Yes	P value summary	**
	One- or two-tailed P value?	Two-tailed	Significantly different (P < 0.05)?	Yes
	t, df	t=2,656, df=391	One- or two-tailed P value?	Two-tailed
			Sum of ranks in column A,B	19994 , 52016
	How big is the difference?		Mann-Whitney U	12613
	Mean of column A	14.54
	Mean of column B	15.55	Difference between medians
	Difference between means (B - A) ± SEM	1,009 ± 0,3801	Median of column A	13,87, n=121
	95% confidence interval	0,2621 to 1,757	Median of column B	14,66, n=258
	R squared (eta squared)	0.01772	Difference: Actual	0.786
			Difference: Hodges-Lehmann	0.9544
	F test to compare variances
	F, DFn, Dfd	1,563, 200, 191
	P value	0.002
	P value summary	**
	Significantly different (P < 0.05)?	Yes
	Data analyzed
	Sample size, column A	192
	Sample size, column B	201

## Sheet: Fig.1J
Crol::GFP intensities in ISC/EB			Crol::GFP intensities in EC
outside clone (Control)	inside clone (>EcI-RNAi)		outside clone (Control)	inside clone (>EcI-RNAi)
25.5	17.4488		18.9277	14.7937
20.5954	20.5779		18.9278	15.9673
20.9437	18.9621		21.3678	17.1696
18.2603	17.2132		19.4745	20.2601
19.3676	19.4369		14.3478	19.3063
21.9694	15.5201		16.1233	18.7712
22.5066	16.9831		17.9849	15.2933
20.9566	18.6214		21.1919	16.5698
19.6073	20.4985		17.9658	18.5882
23.1693	19.7145		19.2494	17.0319
22.1425	19.5741		16.931	16.4244
20.9502	15.8249		16.9255	16.0752
24.9639	23.2667		18.6494	14.2754
27.3816	25.7815		19.7358	14.7155
23.0801	21.5631		17.8342	14.2875
23.8104	27.1646		17.2188	12.93
31.8449	21.7713		17.9312	18.6048
19.4054	21.8562		16.0027	18.3933
22.2136	22.371		15.8917	15.3038
19.936	17.6606		14.1529	16.1171
18.8165	21.149		20.501	19.6772
19.3056	21.5729		19.3555	18.1304
19.911	16.7973		21.2948	7.58003
22.0859	18.6076		17.4115	18.6825
18.0294	14.219		18.1474	18.9756
17.9486	15.1814		20.6424	15.5985
21.0971	16.0524		17.3819	19.0231
19.5432	19.6622		20.9542	19.1117
17.3301	20.3245		19.276	19.2568
14.7	23.0432		26.1877	21.0287
14.952	18.7948		15.4384	20.7415
23.6573	13.9721		16.1803	20.8061
21.9828	21.5321		18.7876	21.2563
20.2154	16.0366		15.7616	16.698
16.5934	20.1301		17.2771	20.3246
17.4877	18.2212		16.057	20.0013
19.2828	20.2002		15.7885	19.6311
20.0634	16.8687		13.0559	20.6732
22.2689	19.776		16.5061	19.7736
26.3722	21.4061		22.1738	16.5595
31.537	20.8581		20.3025	15.7432
30.7685	23.8398		14.707	17.0842
22.2612	17.2624		15.7174	16.5061
24.1435	15.5028		19.8313	17.7574
23.1683	17.2013		15.1772	16.8711
21.8935	22.7343		15.2627	22.0108
25.7791	21.3129		15.9234	20.8642
23.904	18.5581		17.4322	19.5836
23.8333	21.1626		14.2091	17.8685
18.6737	17.6055		17.514	20.3035
21.1879	16.7688		13.5674	20.5789
23.4799	17.2912		12.4644	18.9146
24.6657	20.2304		14.4989	19.6329
17.0316	16.4893		14.0096	19.9702
22.7364	15.6702		14.7274	20.4962
24.2486	17.8987		17.0787	13.0678
20.1191	20.2068		16.6488	18.6792
22.2629	18.7945		15.6376	15.1481
20.1007	16.0479		20.083	13.9115
19.8325	19.7714		17.5	16.0391
20.1291	14.2962		17.9505	15.0109
28.0628	27.3971		20.8171	16.34
26.0513	20.8014		14.2861	16.6323
24.51	19.3873		16.7912	13.3827
19.2347	21.7719		15.2612	15.8398
18.8825	19.5861		14.5716	16.5948
17.1169	20.8977		11.3656	15.7566
16.5058	21.3917		13.3027	13.6573
19.6883	24.9668		12.4389	15.2917
20.1105	23.3915		12.2509	15.1109
20.715	26.893		12.4655	13.0177
22.5793	25.5152		9.36061	10.4625
22.877	23.0125		13.2993	14.2076
21.5072	19.7607		14.725	14.2376
22.5379	19.5186		16.1241	13.9217
27.9447	18.1905		12.151	13.876
24.5332	25.0374		14.8281	13.3564
22.8693	21.5844		16.0386	15.876
18.3031	24.1434		19.6245	13.9549
16.9275	18.5578		16.3835	17.0051
24.5287	16.9533		14.7897	14.0831
20.1233	23.1847		15.9359	14.6575
18.9991	19.6961		17.7729	14.3598
16.4883	18.5658		19.2151	14.3974
22.6005	19.8667		16.9685	16.607
21.7568	14.7231		17.2098	13.1542
22.678	14.2632		14.4382	14.6667
21.3447	13.9332		16.408	14.0506
27.0362	13.4759		16.0576	16.8714
25.6269	14.2901		16.9341	14.3241
24.5527	18.4826		15.7466	10.6805
15.0998	14.7917		14.4407	14.0587
22.5475	17.8588		15.3111	13.2538
18.9153	21.5577		15.0635	13.2007
19.9669	23.8153		15.9794	15.056
15.7947	21.225		13.705	14.201
18.6111	22.1026			14.6007
17.2766	25.2458			12.5892
19.0467	23.3502			15.8294
18.2129	23.7208			12.1235
13.4592	23.349			10.7878
14.606	24.9828			10.1408
13.8836	18.0645			13.8257
11.058	21.9305			9.0134
20.0931	24.7975			15.5665
17.5997	15.5676			13.7433
17.1799	13.536			13.8441
16.8963	18.7806			12.7966
20.9968	13.7128			17.8882
15.7294	16.1162			15.0935
16.8728	11.4083			12.8072
16.0104	13.2915			12.75
18.4654	20.4139			13.157
20.0071	22.7414			16.259
19.8787	15.7953			13.6081
16.8992	15.4173			13.2377
16.7514	14.4352			15.7634
16.5733	15.4334			11.9373
13.2859	16.3114			13.738
15.3091	14.3314			14.3372
14.5862	19.6435			16.1017
15.1866	11.1478			14.1223
16.1946	15.7207			15.2015
15.1927	16.1756			14.4896
17.9836	12.1637			16.1082
18.2034	15.6233			15.9913
16.5025	14.1713			15.524
22.9255	16.1535			17.4815
18.4342	12.5464			12.8951
12.932	14.7182			13.9042
17.3151	13.1855			13.7061
13.7713	13.8016			15.7129
16.3592	14.383			14.4729
17.6869	11.1708			14.1042
15.5813	15.8908			14.5344
16.7695	11.5011			14.0594
14.211	9.16471			13.2412
13.6343	12.9973			16.0647
17.2145	14.2811			13.2391
15.411	15.6269			15.1438
22.5485	13.9065			12.729
17.0662	14.8601			15.3275
21.0056	11.6871			15.6657
21.5867	16.2381			16.3699
18.4905	15.8512			15.1667
17.0716	15.8457			14.0702
17.3328	16.0974			15.0065
16.8601	15.5796			18.0889
15.0133	12.816			16.8277
17.7892	16.1093			17.2308
16.8443	14.1209			15.18
17.4386	13.407			16.6776
13.8483	12.6787			15.2973
15.9961	11.5588			15.5862
13.7398	15.1266			16.7099
16.0042	12.3052			19.8204
13.9362	15.8323			16.2846
16.0571	16.6116			14.9219
15.815	13.5905			15.7515
15.5205	15.0261			15.5319
11.981	14.276			13.5507
13.29	13.1955			12.8228
15.146	11.4853			16.5819
15.8966	17.359			15.8267
11.7137	17.3755			16.4785
14.4463	12.7895			14.6233
13.8538	13.669			16.2297
16.5485	16.0988			15.8188
14.2179	15.6096			15.65
13.1645	12.7704			14.2124
13.7356	17.538			16.1062
14.8368	15.5096			17.029
13.862	16.7033			17.9897
17.1368	14.8119			18.445
14.8092	17.1848			19.4827
14.0025	16.2602			18.6626
14.555	16.2628			16.3739
13.3486	12.616			18.2
14.9333	12.7184			16.4262
15.2146	11.4075			15.1985
14.6453	15.0545			18.1802
13.2578	13.158			17.0696
11.8468	14.4294			12.6222
13.6674	17.6961			14.5308
17.269	15.1805			13.4125
19.6628	12.659			11.8111
13.8903	14.1912			12.9547
13.8267	14.3977			12.2749
18.2423	18.8708			15.1372
17.1159	14.961			14.1043
13.7874	17.169			13.7097
17.5566	18.2468			15.6959
16.63	16.2072			17.6402
19.4678	16.9761			15.8971
17.4317	17.6999			16.7236
16.153	14.7893			15.6101
16.7058	13.5379			14.5361
16.4358	21.0438			16.1126
15.714	18.1453			15.3531
17.7795	17.8557			17.2598
15.6763	14.0595			18.138
16.8206	15.8297			16.6406
14.8569	14.5134			14.702
18.6416	14.2036			14.7783
12.8817	13.2399			13.0334
17.5987	11.9746			16.069
14.8173	16.4884			12.7533
15.6062	16.5739			14.9584
19.6911	15.6211			14.1985
20.3182	14.8529			14.6776
19.9049	16.6317			13.6779
15.4121	15.169			14.5531
21.2646	15.1369			16.5199
18.5819	15.9973			17.4791
19.2947	16.1			12.851
19.5791	12.3112			15.6731
15.4071	11.7966			16.6045
16.3166	13.2668			17.7445
18.75	11.6695			17.3902
15.8855	14.992			16.3054
16.8873	11.9468			18.2616
17.6649	13.3983			18.1031
13.5619	13.4588			16.8481
15.3635	13.0826			16.8042
13.3291	13.5437			18.2022
16.9718	15.7404			16.3171
13.3478	15.7649			16.1635
14.3449	14.5325			17.6642
18.2468	17.5814			19.4841
16.5734	14.753			18.58
14.9054	16.232			18.5889
17.4757	14.5167			16.4352
15.5343	15.595			19.5739
16.0679	14.6915			19.0097
12.9238	17.6356			13.4796
13.1795	15.666			13.454
13.6855	13.1852			12.2939
9.53414	15.5503			12.8353
14.4931	13.1541			14.9922
15.5164	15.5387			13.5777
12.666	14.822			13.7141
15.004	11.6013			14.9222
11.996	13.9861			15.342
12.9272	15.1887			14.0528
15.2454	12.3686			13.7968
14.6436	12.7887			16.7081
11.1728	13.7919			12.5826
12.7983	11.4834			14.0413
11.88	12.6608			14.9784
12.2754	12.9667			12.4357
16.2971	11.6891			15.5538
11.2472	12.1899			14.4894
9.82482	13.0486			14.5663
	12.5928			13.4339
	12.704			14.3638
	13.7664			14.0113
	13.0386			13.6747
	10.4791			14.4862
	16.1395			13.9313
	11.7943
	15.6111
	14.9609
	21.87
	16.2501
	18.446
	15.7235
	15.2869
	15.6857
	14.9955
	14.0993
	16.527
	13.2086
	16.6441
	13.2792
	12.4838
	13.1815
	10.2577
	10.1796
	10.986
	11.2512
	10.0461
	16.2716
	12.4754
	14.8387
	14.7463
	14.2865
	12.4033
	12.7433
	11.5388
	14.0302
	11.068
	13.3333
	13.5973
	13.3971
	12.4621
	13.3479
	13.8411
	15.5352
	13.8308
	13.11
	13.4618
	14.7007
	16.8935
	10.3661
	11.8122
	13.919
	15.4655
	10.8837
	11.4323
	12.1569
	9.68031
	10.5485
	11.867
	10.6846
	10.0899
	13.6886

## Sheet: statistics for Fig.1J
Shapiro-Wilk test	outside clone (Control) in ISC/EB	inside clone (>EcI-RNAi) in ISC/EB	outside clone (Control) in EC	inside clone (>EcI-RNAi) in EC
W	0.969	0.9528	0.985	0.9831
P value	<0,0001	<0,0001	0.343	0.0037
Passed normality test (alpha=0.05)?	No	No	Yes	No
P value summary	****	****	ns	**
Number of values	253	316	96	259
	Mann Whitney test	inside clone vs. Outside clone in ISC/EB	Mann Whitney test	inside clone vs. Outside clone in EC
	P value	<0,0001	P value	0.0016
	Exact or approximate P value?	Approximate	Exact or approximate P value?	Approximate
J	P value summary	****	P value summary	**
	Significantly different (P < 0.05)?	Yes	Significantly different (P < 0.05)?	Yes
	One- or two-tailed P value?	Two-tailed	One- or two-tailed P value?	Two-tailed
	Sum of ranks in column A,B	83603 , 78562	Sum of ranks in column A,B	19793 , 43398
	Mann-Whitney U	28476	Mann-Whitney U	9728
	Difference between medians		Difference between medians
	Median of column A	17,32, n=253	Median of column A	16,28, n=96
	Median of column B	15,57, n=316	Median of column B	15,55, n=259
	Difference: Actual	-1.742	Difference: Actual	-0.7281
	Difference: Hodges-Lehmann	-1.854	Difference: Hodges-Lehmann	-0.9331

## Sheet: Fig.2E
progenitor cells per 100000µm2
Control	>crol	>crol-RNAi	>crol-RNAi;>hZNF267
210.415	0	243.485	183.744
164.604	1.49097	239.669	186.08
159.663	1.32534	387.821	213.729
272.172	117.875	230.786	185.944
252.186	0	295.608	243.705
135.517	0	356.28	146.5
128.245	4.36252	274.342	249.2
111.504	0	308.449	189.448
106.711	0	205.996	141.866
239.738	0	410.3	182.155
218.459		210.31	160.376
177.948		323.312	139.535
121.016		192.17
98.8252		264.998
100.032		265.213

## Sheet: statistics for Fig.2E
Shapiro-Wilk test	Control	>crol	>crol-RNAi	>crol-RNAi;>hZNF267
W	0.9093	0.3915	0.9447	0.9114
P value	0.1322	<0,0001	0.4446	0.2221
Passed normality test (alpha=0.05)?	Yes	No	Yes	Yes
P value summary	ns	****	ns	ns
Number of values	15	10	15	12
Kruskal-Wallis test
P value	<0,0001
Exact or approximate P value?	Approximate
P value summary	****
Do the medians vary signif. (P < 0.05)?	Yes
Number of groups	4
Kruskal-Wallis statistic	35.47
Data summary
Number of treatments (columns)	4
Number of values (total)	52
Two-stage linear step-up procedure of Benjamini, Krieger and Yekutieli	Mean rank diff,	Discovery?	q value	Individual P Value
Control vs. >crol	17.77	Yes	0.0011	0.0041
Control vs. >crol-RNAi	-18.67	Yes	0.0003	0.0007
Control vs. >crol-RNAi;>hZNF267	-3.75	No	0.0915	0.5226
>crol vs. >crol-RNAi	-36.43	Yes	<0,0001	<0,0001
>crol vs. >crol-RNAi;>hZNF267	-21.52	Yes	0.0003	0.0009
>crol-RNAi vs. >crol-RNAi;>hZNF267	14.92	Yes	0.0023	0.011
Test details	Mean rank 1	Mean rank 2	Mean rank diff,	n1
Control vs. >crol	23.67	5.9	17.77	15
Control vs. >crol-RNAi	23.67	42.33	-18.67	15
Control vs. >crol-RNAi;>hZNF267	23.67	27.42	-3.75	15
>crol vs. >crol-RNAi	5.9	42.33	-36.43	10
>crol vs. >crol-RNAi;>hZNF267	5.9	27.42	-21.52	10
>crol-RNAi vs. >crol-RNAi;>hZNF267	42.33	27.42	14.92	15

## Sheet: Fig.2J
relative mRNA level
Control	stg	CycB
1	7.06162	4.80099
1	3.00008	1.93858
1	2.85469	3.50237
1	5.27194	2.31605

## Sheet: statistics for Fig.2J
Shapiro-Wilk test	stg	CycB
W	0.8828	0.9347
P value	0.3509	0.6225
Passed normality test (alpha=0.05)?	Yes	Yes
P value summary	ns	ns
Number of values	4	4
Kruskal-Wallis test
P value	0.0035
Exact or approximate P value?	Exact
P value summary	**
Do the medians vary signif. (P < 0.05)?	Yes
Number of groups	3
Kruskal-Wallis statistic	8.29
Data summary
Number of treatments (columns)	3
Number of values (total)	12
Two-stage linear step-up procedure of Benjamini, Krieger and Yekutieli	Mean rank diff,	Discovery?	q value	Individual P Value
control vs. stg	-7	Yes	0.0109	0.0052
control vs. CycB	-5	Yes	0.0482	0.0459
Test details	Mean rank 1	Mean rank 2	Mean rank diff,	n1
control vs. stg	2.5	9.5	-7	4
control vs. CycB	2.5	7.5	-5	4

[truncated: 75 more sheets: Fig.2K, statistics for Fig.2K, Fig.2L, Fig.3I, statistics for Fig.3I, Fig.3J, statistics for Fig.3J, Fig.4B-D, statistics for Fig.4B-D, Fig.4Q, statistics for Fig.4Q, Fig.5J, statistics for Fig.5J, Fig.5K, statistics for Fig.5K, Fig.5N, statistics for Fig.5N, Fig.5O, statistics for Fig.5O, Fig.6E …]
